# Supplementary material for: Conserved Gene Order and Adaptive Evolution in Mitochondrial Genomes of Calappa Crabs: Insights Into Ecological Specialization and Phylogenetic Utility
Source: Ecol Evol. 2026 Mar 20;16(3):e73282. doi: 10.1002/ece3.73282 (PMC13093676; doi:10.1002/ece3.73282)
Supplement: Supplementary file 3 — Table S1: The GenBank accession numbers of 189 Brachyura species and 17 Anomura species in this study. The yellow‐highlighted species is the outgroup. [file ECE3-16-e73282-s002.xlsx]

## Sheet: Sheet1
SurperFamily	Family	Species	Size(bp)	GenBank No.
Bythograeoidea	Bythograeidae	Austinograea alayseae	15620	NC_020314.1
Bythograeoidea	Bythograeidae	Austinograea rodriguezensis	15611	NC_020312.1
Bythograeoidea	Bythograeidae	Gandalfus puia	15548	NC_027414.1
Bythograeoidea	Bythograeidae	Gandalfus yunohana	15567	NC_013713.1
Bythograeoidea	Bythograeidae	Segonzacia mesatlantica	15521	NC_035300.1
Calappoidea	Matutidae	Ashtoret lunaris	15807	NC_024435.1
Calappoidea	Matutidae	Matuta planipes	15760	NC_039351.1
Calappoidea	Matutidae	Matuta victor	15782	NC_053638
Cancroidea	Cancridae	Cancer pagurus	42736	NC_051962
Cryptochiroidea	Cryptochiridae	Hapalocarcinus marsupialis	15422	NC_063604.1
Dorippoidea	Orithyiidae	Orithyia sinica	15568	NC_039639.1
Dromioidea	Dromiidae	Lauridromia dehaani	15755	NC_066660.1
Dromioidea	Dynomenidae	Dynomene pilumnoides	16475	KT182070.1
Eriphioidea	Menippidae	Menippe nodifrons	15517	Supplement data
Eriphioidea	Menippidae	Myomenippe fornasinii	15658	NC_024437.1
Pseudocarcinoidea	Pseudocarcinidae	Pseudocarcinus gigas	15515	NC_006891.1
Goneplacoidea	Euryplacidae	Eucrate crenata	15592	NC_066715.1
Grapsoidea	Gecarcinidae	Cardisoma carnifex	15597	NC_039105
Grapsoidea	Gecarcinidae	Cardisoma armatum	15586	NC_057477.1
Grapsoidea	Gecarcinidae	Gecarcoidea natalis	15545	NC_039811
Grapsoidea	Gecarcinidae	Gecarcoidea lalandii	15575	NC_057475.1
Potamoidea	Parathelphusidae	Somanniathelphusa yangshanensis	17206	NC_060557.1
Grapsoidea	Grapsidae	Grapsus albolineatus	15578	MT755825
Grapsoidea	Grapsidae	Grapsus tenuicrustatus	15858	NC_029724.1
Grapsoidea	Grapsidae	Metopograpsus frontalis	15587	NC_042152.1
Grapsoidea	Grapsidae	Metopograpsus quadridentatus	15520	MH310445
Grapsoidea	Grapsidae	Pachygrapsus crassipes	15652	NC_021754.1
Grapsoidea	Grapsidae	Pachygrapsus fakaravensis	15571	MW446890.1
Grapsoidea	Grapsidae	Pachygrapsus marmoratus	15406	NC_039109
Grapsoidea	Plagusiidae	Plagusia squamosa	15460	NC_063602.1
Grapsoidea	Sesarmidae	Chiromantes dehaani	15917	NC_041212
Grapsoidea	Sesarmidae	Chiromantes eulimene	15894	NC_047209
Grapsoidea	Sesarmidae	Chiromantes haematocheir	15899	NC_042142
Grapsoidea	Sesarmidae	Clistocoeloma sinense	15706	NC_033866.1
Grapsoidea	Sesarmidae	Episesarma lafondii	15640	NC_063149.1
Grapsoidea	Sesarmidae	Geosesarma faustum	15880	MZ725940.1
Grapsoidea	Sesarmidae	Geosesarma penangense	15955	MZ725941.1
Grapsoidea	Sesarmidae	Metopaulias depressus	15765	KX118277.1
Grapsoidea	Sesarmidae	Nanosesarma minutum	15637	NC_040977
Grapsoidea	Sesarmidae	Parasesarma affine	15638	NC_039990.1
Grapsoidea	Sesarmidae	Parasesarma eumolpe	15646	NC_061931.1
Grapsoidea	Sesarmidae	Parasesarma pictum	15611	NC_038066.1
Grapsoidea	Sesarmidae	Parasesarma tripectinis	15612	NC_030046.2
Grapsoidea	Sesarmidae	Perisesarma bidens	15641	NC_051868
Potamoidea	Parathelphusidae	Somanniathelphusa boyangensis	17032	NC_032044.1
Grapsoidea	Sesarmidae	Sesarmops sinensis	15905	NC_030196.1
Grapsoidea	Varunidae	Chasmagnathus convexus	16212	NC_052834.1
Grapsoidea	Varunidae	Cyclograpsus granulosus	16300	NC_025571.1
Grapsoidea	Varunidae	Cyclograpsus intermedius	16184	NC_050045
Grapsoidea	Varunidae	Eriocheir hepuensis	16335	NC_011598.1
Grapsoidea	Varunidae	Eriocheir japonica	16352	NC_011597.1
Grapsoidea	Varunidae	Eriocheir sinensis	16354	NC_006992.1
Grapsoidea	Varunidae	Gaetice depressus	16288	NC_038179
Grapsoidea	Varunidae	Helicana japonica	16535	NC_065158.1
Grapsoidea	Varunidae	Helicana wuana	16359	NC_034995.1
Grapsoidea	Varunidae	Helice latimera	16246	NC_033865.1
Grapsoidea	Varunidae	Helice tientsinensis	16212	NC_030197.1
Grapsoidea	Varunidae	Hemigrapsus penicillatus	16486	MG751772.1
Grapsoidea	Varunidae	Hemigrapsus sanguineus	16275	NC_068096.1
Grapsoidea	Varunidae	Hemigrapsus sinensis	15900	NC_065995.1
Grapsoidea	Varunidae	Hemigrapsus takanoi	16473	MW446895.1
Grapsoidea	Varunidae	Metaplax longipes	16305	NC_040976
Grapsoidea	Varunidae	Neoeriocheir leptognathus	16143	NC_041211
Grapsoidea	Varunidae	Pseudohelice subquadrata	16898	NC_042685.1
Grapsoidea	Varunidae	Varuna litterata	16247	NC_056882.1
Grapsoidea	Varunidae	Varuna yui	15915	NC_037155.1
Grapsoidea	Xenograpsidae	Xenograpsus ngatama	16106	NC_035951.1
Grapsoidea	Xenograpsidae	Xenograpsus testudinatus	15798	NC_013480.1
Homoloidea	Homolidae	Homologenus malayensis	15793	NC_026080.1
Homoloidea	Homolidae	Moloha major	15903	NC_029361.1
Calappoidea	Calappidae	Calappa philargius	15599	PV686470
Calappoidea	Calappidae	Calappa capellonis	16331	PV686469
Calappoidea	Calappidae	Calappa hepatica	15686	PV686467
Calappoidea	Calappidae	Calappa lophos	15587	PV686466
Calappoidea	Calappidae	Calappa clypeata	15782	PV686468
Calappoidea	Calappidae	Calappa bilineata	15606	NC_047195
Leucosioidea	Leucosiidae	Myra affinis	15349	NC_061949.1
Leucosioidea	Leucosiidae	Pyrhila pisum	15516	NC_030047.1
Majoidea	Oregoniidae	Chionoecetes bairdi	16326	NC_068523.1
Majoidea	Majidae	Maja crispata	16592	NC_035424.1
Majoidea	Majidae	Maja squinado	16598	NC_035425.1
Majoidea	Mithracidae	Maguimithrax spinosissimus	15817	NC_025518.1
Majoidea	Oregoniidae	Chionoecetes pacificus	15341	AB_735678
Majoidea	Oregoniidae	Oregonia gracilis	15737	NC_057204.1
Majoidea	Pisidae	Scyra compressipes	16415	NC_057485.1
Ocypodoidea	Camptandriidae	Cleistostoma dilatatum	15444	NC_060620.1
Ocypodoidea	Dotillidae	Dotilla wichmanni	15600	NC_038180
Ocypodoidea	Dotillidae	Ilyoplax deschampsi	15460	NC_020040.1
Ocypodoidea	Dotillidae	Scopimera intermedia	16252	NC_057476.1
Ocypodoidea	Macrophthalmidae	Macrophthalmus abbreviatus	16322	NC_057472.1
Ocypodoidea	Macrophthalmidae	Macrophthalmus darwinensis	16348	MF457408
Paguroidea	Coenobitidae	Coenobita perlatus	16447	KY352234.1
Ocypodoidea	Macrophthalmidae	Macrophthalmus japonicus	16170	NC_030048.1
Ocypodoidea	Macrophthalmidae	Macrophthalmus latreillei	15747	MW423579
Ocypodoidea	Macrophthalmidae	Macrophthalmus pacificus	17726	MK584556
Ocypodoidea	Mictyridae	Mictyris longicarpus	15548	NC_025325.1
Ocypodoidea	Mictyridae	Mictyris thailandensis	15557	MW697086.1
Ocypodoidea	Ocypodidae	Cranuca inversa	15677	NC_039111.1
Ocypodoidea	Ocypodidae	Ocypode ceratophthalmus	15564	NC_025324.1
Ocypodoidea	Ocypodidae	Ocypode cordimanus	15604	NC_029725.1
Ocypodoidea	Ocypodidae	Ocypode quadrata	15547	OL467668
Ocypodoidea	Ocypodidae	Ocypode stimpsoni	15557	NC_046797
Ocypodoidea	Ocypodidae	Tubuca arcuata	15727	NC_058243.1
Ocypodoidea	Ocypodidae	Tubuca capricornis	15629	NC_039107
Ocypodoidea	Ocypodidae	Tubuca paradussumieri	15614	MN072633.1
Ocypodoidea	Ocypodidae	Tubuca polita	15672	NC_039106
Ocypodoidea	Ocypodidae	Gelasimus borealis	15662	MH796170
Ocypodoidea	Ocypodidae	Austruca lactea	15661	MH796169
Ocypodoidea	Xenophthalmidae	Xenophthalmus pinnotheroides	16212	NC_063601.1
Parthenopoidea	Parthenopidae	Daldorfia horrida	15737	NC_049029
Pilumnoidea	Pilumnidae	Echinoecus nipponicus	16173	NC_039618.1
Pilumnoidea	Pilumnidae	Pilumnopeus makianus	15863	OM461360.1
Pilumnoidea	Pilumnidae	Pilumnus vespertilio	16222	NC_039108.1
Pinnotheroidea	Pinnotheridae	Amusiotheres obtusidentatus	16085	NC_063600.1
Pinnotheroidea	Pinnotheridae	Arcotheres purpureus	16371	NC_063598.1
Pinnotheroidea	Pinnotheridae	Asthenognathus inaequipes	15959	NC_063603.1
Pinnotheroidea	Pinnotheridae	Pinnaxodes major	16233	NC_063605.1
Pinnotheroidea	Pinnotheridae	Pinnotheres excussus	16101	NC_063599.1
Pinnotheroidea	Pinnotheridae	Pinnotheres pholadis	16071	NC_063597.1
Pinnotheroidea	Pinnotheridae	Tritodynamia horvathi	16235	NC_063614.1
Portunoidea	Geryonidae	Chaceon granulatus	16135	NC_023476.1
Portunoidea	Geryonidae	Ovalipes punctatus	16084	NC_042695.1
Portunoidea	Portunidae	Callinectes sapidus	16263	NC_006281.1
Portunoidea	Portunidae	Charybdis annulata	15747	MF198249.1
Portunoidea	Portunidae	Charybdis bimaculata	15714	NC_037695.1
Portunoidea	Portunidae	Charybdis feriata	15660	NC_024632.1
Portunoidea	Portunidae	Charybdis granulata	15774	MW446891.1
Portunoidea	Portunidae	Charybdis hellerii	15913	NC_060621.1
Portunoidea	Portunidae	Charybdis japonica	15738	NC_013246.1
Portunoidea	Portunidae	Charybdis natator	15664	NC_036132.1
Xanthoidea	Eriphiidae	Eriphia ferox	15510	MT755826
Portunoidea	Portunidae	Monomia gladiator	15878	NC_037173.1
Portunoidea	Portunidae	Portunus gracilimanus	15990	NC_040124.1
Portunoidea	Portunidae	Portunus pelagicus	16157	NC_026209.1
Portunoidea	Portunidae	Portunus sanguinolentus	16024	NC_028225.1
Portunoidea	Portunidae	Portunus trituberculatus	16026	NC_005037.1
Portunoidea	Portunidae	Scylla olivacea	15723	NC_012569.1
Portunoidea	Portunidae	Scylla paramamosain	15825	NC_012572.1
Portunoidea	Portunidae	Scylla serrata	15775	NC_012565.1
Portunoidea	Portunidae	Scylla tranquebarica	15833	NC_012567.1
Portunoidea	Portunidae	Thalamita crenata	15787	NC_024438.1
Portunoidea	Portunidae	Thalamita danae	15809	MW309525.1
Portunoidea	Portunidae	Thalamita integra	15773	MW309526.1
Portunoidea	Portunidae	Thalamita prymna	15807	MW309527.1
Portunoidea	Portunidae	Thalamita spinicarpa	15783	MW309529.1
Potamoidea	Gecarcinucidae	Esanthelphusa dugasti	19437	NC_060554.1
Potamoidea	Parathelphusidae	Somanniathelphusa bawangensis	17208	MN737135
Potamoidea	Parathelphusidae	Somanniathelphusa grayi	17654	NC_068218.1
Potamoidea	Parathelphusidae	Somanniathelphusa hainanensis	17212	NC_060556.1
Potamoidea	Potamidae	Aparapotamon similium	19236	NC_053821
Potamoidea	Potamidae	Apotamonautes hainanensis	17011	MN737137
Potamoidea	Potamidae	Bottapotamon lingchuanense	17612	NC_049011
Potamoidea	Potamidae	Chinapotamon maolanense	17130	NC_051968
Potamoidea	Potamidae	Geothelphusa dehaani	18197	NC_007379.1
Potamoidea	Potamidae	Huananpotamon lichuanense	15380	NC_031406.1
Potamoidea	Potamidae	Indochinamon bhumibol	16351	NC_050694
Potamoidea	Potamidae	Longpotamon kenliense	18499	NC_044413
Potamoidea	Potamidae	Longpotamon parvum	19637	MN737134
Potamoidea	Potamidae	Longpotamon yangtsekiense	17885	NC_036946.1
Potamoidea	Potamidae	Longpotamon depressum	16537	MW182411
Potamoidea	Potamidae	Lophopotamon yenyuanense	18869	MN737139
Potamoidea	Potamidae	Nanhaipotamon hongkongense	15318	NC_057474.1
Potamoidea	Potamidae	Neilupotamon xinganense	16965	NC_049012.1
Potamoidea	Potamidae	Potamiscus montosus	16299	MN737133
Potamoidea	Potamidae	Potamiscus motuoensis	17971	KY285013.1
Potamoidea	Potamidae	Potamiscus yiwuensis	16307	MN737136
Potamoidea	Potamidae	Potamon fluviatile	16037	OL944387.1
Potamoidea	Potamidae	Sinolapotamon patellifer	16547	NC_046825
Potamoidea	Potamidae	Sinopotamon xiushuiense	18460	NC_029226.1
Potamoidea	Potamidae	Sinopotamon yaanense	17126	NC_036947.1
Potamoidea	Potamidae	Tenuilapotamon latilum	19294	MW788029
Potamoidea	Potamidae	Tenuipotamon yuxiense	18404	MN737140
Potamoidea	Potamidae	Terrapotamon thungwa	16156	MW697087
Potamoidea	Potamidae	Longpotamon exiguum	17324	MW182410.1
Raninoidea	Raninidae	Lyreidus brevifrons	16112	NC_026721.1
Raninoidea	Raninidae	Ranina ranina	15557	NC_023474
Raninoidea	Raninidae	Umalia orientalis	15466	NC_026688.1
Carpilioidea	Carpiliidae	Carpilius convexus	15766	MT780873
Carpilioidea	Carpiliidae	Carpilius maculatus	15761	NC_049030
Xanthoidea	Eriphiidae	Pseudocarcinus gigas	15515	NC_006891.1
Xanthoidea	Oziidae	Epixanthus frontalis	15993	NC_039110.1
Xanthoidea	Panopeidae	Rhithropanopeus harrisii	15902	MW446897.1
Xanthoidea	Xanthidae	Atergatis floridus	16180	NC_037201.1
Xanthoidea	Xanthidae	Atergatis integerrimus	15924	NC_037172.1
Xanthoidea	Xanthidae	Etisus anaglyptus	16435	NC_042208
Xanthoidea	Xanthidae	Etisus dentatus	15884	NC_054248
Xanthoidea	Xanthidae	Leptodius exaratus	15716	MF198250.1
Xanthoidea	Xanthidae	Leptodius sanguineus	15480	NC_029726.1
Ocypodoidea	Macrophthalmidae	Macrophthalmus dilatatum	16446	MK940808
Chirostyloidea	Chirostylidae	Gastroptychus investigatoris	16423	KY352237
Chirostyloidea	Chirostylidae	Gastroptychus rogeri	16504	KY352238
Chirostyloidea	Kiwaidae	Kiwa tyleri	16865	NC_034927.1
Galatheoidea	Munididae	Munida gregaria	16326	NC_030255.1
Galatheoidea	Munididae	Munida isos	17910	NC_039112.1
Galatheoidea	Munidopsidae	Shinkaia crosnieri	15182	EU420129
Galatheoidea	Porcellanidae	Neopetrolisthes maculatus	15324	NC_020024.1
Hippoidea	Albuneidae	Stemonopa insignis	15596	KY352240
Lomisoidea	Lomisidae	Lomis hirta	17239	KY352239
Paguroidea	Coenobitidae	Birgus latro	16411	NC_045091.1
Paguroidea	Coenobitidae	Coenobita brevimanus	16393	MN030160
Paguroidea	Coenobitidae	Coenobita variabilis	16421	KY352236
Lithodoidea	Lithodidae	Paralithodes platypus	16883	NC_042240.1
Paguroidea	Diogenidae	Clibanarius infraspinatus	16504	NC_025776.1
Lithodoidea	Lithodidae	Lithodes nintokuae	15731	NC_024202.1
Lithodoidea	Lithodidae	Paralithodes camtschaticus	16720	NC_020029.1
Paguroidea	Paguridae	Pagurus nigrofascia	15423	NC_042412.1
Table S1. The GenBank accession numbers of 189 Brachyura species and 17 Anomura species in this study. The yellow-highlighted species is the outgroup.
