# Supplementary material for: Conserved Gene Order and Adaptive Evolution in Mitochondrial Genomes of Calappa Crabs: Insights Into Ecological Specialization and Phylogenetic Utility
Source: Ecol Evol. 2026 Mar 20;16(3):e73282. doi: 10.1002/ece3.73282 (PMC13093676; doi:10.1002/ece3.73282)
Supplement: Supplementary file 4 — Table S2: Fossil calibrations used in divergence time analyses. [file ECE3-16-e73282-s001.xlsx]

## Sheet: Sheet1
Node Calibrated	Placement	Cassification	Species	Age
Family Dynomenidae	Stem	Dynomenidae	Cyclothyreus Remes(1895)	145.0-152.1
Family Leucosiidae	Crown	Leucosiidae	Typilobus modregoi Via(1959)	41.2-47.8
Family Calappidae	Crown	Calappidae	Calappa zinsmeisteri Feldmann and Wilson (1988)	33.9-41.2
Family Xanthidae	Crown	Xanthidae	Phlyctenodes tuberculosus Milne-Edwards (1862)	41.2-47.8
Family Portunidae	Crown	Portunidae	Portunus sp	33.9-56.0
Family Pilumnidae	Stem	Pilumnidae	Galenopsis sp Milne-Edwards (1865)	41.2-47.8
Family Homolidae	Stem	Homolidae	Doerflesia ornata Feldmann and Schweitzer(2009)	145.0-152.0
Family Lyreididae	Stem	Lyreididae	Marylyreidus punctatus Rathbun(1935)	100.5-104.0
Family Leucosiidae	Crown	Leucosiidae	Typilobus modregoi Via(1959)	41.2-47.8
Family Gecarcinidae	Crown	Gecarcinidae	Cardisoma guanhumi Latreille, Le Peletier, Serville and Guérin(1828)	0.0117-0.129
Superfamily Dorippoidea	Crown	Dorippoidae	Bartethusa hepatica Quayle and Collins(1981)	37.71-41.2
Family Trapeziidae	Crown	Trapeziidae	Archaeotetra lessinea De Angeli and Ceccon(2013)	47.8-53.3
Family Geryonidae	Crown	Geryonidae	Chaceon helmstedtense Bachmayer and Mundlos(1968)	27.82-33.9
Family Oziidae	Crown	Oziidae	Ozius collinsi Karasawa(1992)	13.82-15.97
Family Grapsidae	Crown	Grapsidae	Pachygrapsus hungaricus Müller(1974)	12.6-13.82
Family Ocypodidae	Crown	Ocypodidae	Afruca miocenica Artal(2008)	13.82-15.97
Family Pinnotheridae	Crown	Pinnotheridae	Pinnixa sp Luque et al., (2017)	18.7-21.68
Family Varunidae	Crown	Varunidae	Brachynotus corallinus Beschin, Busulini, De Angeli & Tessier(2007)	47.8-56.0
Family Sesarmidae	Crown	Sesarmidae	Sesarmidae gen. et sp. indet., Serrano-Sánchez et al.(2016)	23.0-23.03
	Table S2. Fossil calibrations used in divergence time analyses.
