# Supplementary material for: Conserved Gene Order and Adaptive Evolution in Mitochondrial Genomes of Calappa Crabs: Insights Into Ecological Specialization and Phylogenetic Utility
Source: Ecol Evol. 2026 Mar 20;16(3):e73282. doi: 10.1002/ece3.73282 (PMC13093676; doi:10.1002/ece3.73282)
Supplement: Supplementary file 5 — Table S3: The RSCU analyses of Calappa lophos. [file ECE3-16-e73282-s009.xlsx]

## Sheet: Calappa clypeata
Relative synonymous codon usage is given in parentheses following the codon frequency
Domain: Data
Codon	Count	RSCU	Codon	Count	RSCU	Codon	Count	RSCU	Codon	Count	RSCU
UUU(F)	250	1.4	UCU(S)	102	1.8	UAU(Y)	178	1.6	UGU(C)	47	1.09
UUC(F)	106	0.6	UCC(S)	57	1	UAC(Y)	45	0.4	UGC(C)	39	0.91
UUA(L)	148	2.04	UCA(S)	59	1.04	UAA(*)	76	1.19	UGA(W)	41	1.03
UUG(L)	67	0.92	UCG(S)	18	0.32	UAG(*)	52	0.81	UGG(W)	39	0.98
CUU(L)	93	1.28	CCU(P)	48	1.5	CAU(H)	53	1.26	CGU(R)	18	1.44
CUC(L)	45	0.62	CCC(P)	32	1	CAC(H)	31	0.74	CGC(R)	8	0.64
CUA(L)	58	0.8	CCA(P)	40	1.25	CAA(Q)	49	1.42	CGA(R)	13	1.04
CUG(L)	24	0.33	CCG(P)	8	0.25	CAG(Q)	20	0.58	CGG(R)	11	0.88
AUU(I)	188	1.5	ACU(T)	73	1.77	AAU(N)	135	1.47	AGU(S)	63	1.11
AUC(I)	62	0.5	ACC(T)	41	0.99	AAC(N)	49	0.53	AGC(S)	38	0.67
AUA(M)	97	1.34	ACA(T)	35	0.85	AAA(K)	75	1.35	AGA(S)	59	1.04
AUG(M)	48	0.66	ACG(T)	16	0.39	AAG(K)	36	0.65	AGG(S)	58	1.02
GUU(V)	78	1.87	GCU(A)	50	1.96	GAU(D)	74	1.32	GGU(G)	50	1.27
GUC(V)	23	0.55	GCC(A)	16	0.63	GAC(D)	38	0.68	GGC(G)	18	0.46
GUA(V)	43	1.03	GCA(A)	28	1.1	GAA(E)	34	1.06	GGA(G)	55	1.4
GUG(V)	23	0.55	GCG(A)	8	0.31	GAG(E)	30	0.94	GGG(G)	34	0.87
Average# codons=3550
A	Ala	1.96	0.63	1.1	0.31
R	Arg	1.44	0.64	1.04	0.88
N	Asn	1.47	0.53
D	Asp	1.32	0.68
C	Cys	1.09	0.91
Q	Gln	1.42	0.58
E	Glu	1.06	0.94
G	Gly	1.27	0.46	1.4	0.87
H	His	1.26	0.74
I	Ile	1.5	0.5
L	Leu1	2.04	0.92	1.28	0.62
L	Leu2	0.8	0.33
K	Lys	1.35	0.65
M	Met	1.34	0.66
F	Phe	1.4	0.6
P	Pro	1.5	1	1.25	0.25
S	Ser1	1.8	1	1.04	0.32
S	Ser2	1.11	0.67	1.04	1.02
T	Thr	1.77	0.99	0.85	0.39
W	Trp	1.03	0.98
Y	Tyr	1.6	0.4				GCU	CGU	AAU	GAU	UGU	CAA	GAA	GGU	CAU	AUU	UUA	CUA	AAA	AUA	UUU	CCU	UCU	AGU	ACU	UGA	UAU	GUU
V	Val	1.87	0.55	1.03	0.55		GCC	CGC	AAC	GAC	UGC	CAG	GAG	GGC	CAC	AUC	UUG	CUG	AAG	AUG	UUC	CCC	UCC	AGC	ACC	UGG	UAC	GUC
							GCA	CGA						GGA			CUU					CCA	UCA	AGA	ACA			GUA
							GCG	CGG						GGG			CUC					CCG	UCG	AGG	ACG			GUG
Table S3. The RSCU analyses of Calappa clypeata.

## Sheet: Calappa capellonis
Relative synonymous codon usage is given in parantheses following the codon frequency
Domain: Data
Codon	Count	RSCU	Codon	Count	RSCU	Codon	Count	RSCU	Codon	Count	RSCU
UUU(F)	197	1.29	UCU(S)	103	2.29	UAU(Y)	88	1.24	UGU(C)	32	1.68
UUC(F)	108	0.71	UCC(S)	55	1.22	UAC(Y)	54	0.76	UGC(C)	6	0.32
UUA(L)	196	1.9	UCA(S)	79	1.76	UAA(*)	34	1.26	UGA(W)	76	1.58
UUG(L)	65	0.63	UCG(S)	11	0.24	UAG(*)	20	0.74	UGG(W)	20	0.42
CUU(L)	104	1.01	CCU(P)	65	1.56	CAU(H)	45	0.92	CGU(R)	15	1
CUC(L)	83	0.8	CCC(P)	56	1.34	CAC(H)	53	1.08	CGC(R)	8	0.53
CUA(L)	150	1.45	CCA(P)	40	0.96	CAA(Q)	61	1.4	CGA(R)	33	2.2
CUG(L)	21	0.2	CCG(P)	6	0.14	CAG(Q)	26	0.6	CGG(R)	4	0.27
AUU(I)	187	1.3	ACU(T)	74	1.46	AAU(N)	79	1.1	AGU(S)	18	0.4
AUC(I)	100	0.7	ACC(T)	58	1.14	AAC(N)	64	0.9	AGC(S)	5	0.11
AUA(M)	138	1.51	ACA(T)	63	1.24	AAA(K)	82	1.27	AGA(S)	58	1.29
AUG(M)	45	0.49	ACG(T)	8	0.16	AAG(K)	47	0.73	AGG(S)	31	0.69
GUU(V)	67	1.22	GCU(A)	85	1.88	GAU(D)	35	1.13	GGU(G)	47	0.92
GUC(V)	35	0.64	GCC(A)	47	1.04	GAC(D)	27	0.87	GGC(G)	38	0.74
GUA(V)	86	1.57	GCA(A)	44	0.97	GAA(E)	61	1.51	GGA(G)	83	1.62
GUG(V)	31	0.57	GCG(A)	5	0.11	GAG(E)	20	0.49	GGG(G)	37	0.72
Average# codons=3719
A	Ala	1.88	1.04	0.97	0.11
R	Arg	1	0.53	2.2	0.27
N	Asn	1.1	0.9
D	Asp	1.13	0.87
C	Cys	1.68	0.32
Q	Gln	1.4	0.6
E	Glu	1.51	0.49
G	Gly	0.92	0.74	1.62	0.72
H	His	0.92	1.08
I	Ile	1.3	0.7
L	Leu1	1.9	0.63	1.01	0.8
L	Leu2	1.45	0.2
K	Lys	1.27	0.73
M	Met	1.51	0.49
F	Phe	1.29	0.71
P	Pro	1.56	1.34	0.96	0.14
S	Ser1	2.29	1.22	1.76	0.24
S	Ser2	0.4	0.11	1.29	0.69
T	Thr	1.46	1.14	1.24	0.16
W	Trp	1.58	0.42
Y	Tyr	1.24	0.76				GCU	CGU	AAU	GAU	UGU	CAA	GAA	GGU	CAU	AUU	UUA	CUA	AAA	AUA	UUU	CCU	UCU	AGU	ACU	UGA	UAU	GUU
V	Val	1.22	0.64	1.57	0.57		GCC	CGC	AAC	GAC	UGC	CAG	GAG	GGC	CAC	AUC	UUG	CUG	AAG	AUG	UUC	CCC	UCC	AGC	ACC	UGG	UAC	GUC
							GCA	CGA						GGA			CUU					CCA	UCA	AGA	ACA			GUA
							GCG	CGG						GGG			CUC					CCG	UCG	AGG	ACG			GUG
Table S3. The RSCU analyses of Calappa capellonis.

## Sheet: Calappa hepatica
Codon		Count	RSCU	Codon	Count	RSCU	Codon	Count	RSCU	Codon	Count	RSCU
UUU(F)		144	1.17	UCU(S)	124	2.6	UAU(Y)	115	1.44	UGU(C)	41	1.37
UUC(F)		103	0.83	UCC(S)	38	0.8	UAC(Y)	45	0.56	UGC(C)	19	0.63
UUA(L)		124	1.55	UCA(S)	40	0.84	UAA(*)	31	0.79	UGA(*)	57	1.46
UUG(L)		70	0.87	UCG(S)	17	0.36	UAG(*)	29	0.74	UGG(W)	39	1
CUU(L)		95	1.19	CCU(P)	50	1.42	CAU(H)	39	0.86	CGU(R)	13	0.47
CUC(L)		50	0.62	CCC(P)	36	1.02	CAC(H)	52	1.14	CGC(R)	12	0.43
CUA(L)		92	1.15	CCA(P)	45	1.28	CAA(Q)	53	1.63	CGA(R)	24	0.86
CUG(L)		50	0.62	CCG(P)	10	0.28	CAG(Q)	12	0.37	CGG(R)	18	0.65
AUU(I)		152	1.42	ACU(T)	69	1.86	AAU(N)	90	1.41	AGU(S)	41	0.86
AUC(I)		77	0.72	ACC(T)	27	0.73	AAC(N)	38	0.59	AGC(S)	26	0.55
AUA(I)		93	0.87	ACA(T)	36	0.97	AAA(K)	49	1.29	AGA(R)	57	2.05
AUG(M)		60	1	ACG(T)	16	0.43	AAG(K)	27	0.71	AGG(R)	43	1.54
GUU(V)		72	1.27	GCU(A)	73	1.63	GAU(D)	49	1.2	GGU(G)	48	0.95
GUC(V)		38	0.67	GCC(A)	49	1.09	GAC(D)	33	0.8	GGC(G)	36	0.71
GUA(V)		74	1.31	GCA(A)	36	0.8	GAA(E)	45	1.14	GGA(G)	59	1.16
GUG(V)		42	0.74	GCG(A)	21	0.47	GAG(E)	34	0.86	GGG(G)	60	1.18
Average# codons=3357
A	Ala	1.63	1.09	0.8	0.47
R	Arg	0.47	0.43	0.86	0.65
R	Arg	2.05	1.54
N	Asn	1.41	0.59
D	Asp	1.2	0.8
C	Cys	1.37	0.63
Q	Gln	0.37	1.63
E	Glu	1.14	0.86
G	Gly	0.95	0.71	1.16	1.18
H	His	0.86	1.14
I	Ile	1.42	0.72	0.87
L	Leu1	1.19	0.62	1.55	0.62
L	Leu2	1.55	0.87
K	Lys	1.29	0.71
M	Met	1
F	Phe	1.17	0.83
P	Pro	1.42	1.02	1.28	0.28
S	Ser1	2.6	0.8	0.84	0.36
S	Ser2	0.86	0.55
T	Thr	1.86	0.73	0.97	0.43
W	Trp	1
Y	Tyr	1.44	0.56
V	Val	1.27	0.67	1.31	0.74
							GCU	CGU	AGA	AAU	GAU	UGU	CAA	GAA	GGU	CAU	AUU	UUA	CUA	AAA	AUG	UUU	CCU	UCU	AGU	ACU	UGG	UAU	GUU
							GCC	CGC	AGG	AAC	GAC	UGC	CAG	GAG	GGC	CAC	AUC	UUG	CUG	AAG	UUC	UUC	CCC	UCC	AGC	ACC		UAC	GUC
							GCA	CGA							GGA		AUA	CUU					CCA	UCA		ACA			GUA
							GCG	CGG							GGG			CUC					CCG	UCG		ACG			GUG
Table S3. The RSCU analyses of Calappa hepatica.

## Sheet: Calappa philargius
Relative synonymous codon usage is given in parantheses following the codon frequency
Domain: Data
Codon	Count	RSCU	Codon	Count	RSCU	Codon	Count	RSCU	Codon	Count	RSCU
UUU(F)	177	1.15	UCU(S)	104	2.41	UAU(Y)	105	1.26	UGU(C)	49	1.46
UUC(F)	131	0.85	UCC(S)	60	1.39	UAC(Y)	62	0.74	UGC(C)	18	0.54
UUA(L)	186	1.76	UCA(S)	80	1.86	UAA(*)	122	1.12	UGA(W)	76	1.39
UUG(L)	73	0.69	UCG(S)	19	0.44	UAG(*)	96	0.88	UGG(W)	33	0.61
CUU(L)	125	1.18	CCU(P)	52	1.19	CAU(H)	53	1.03	CGU(R)	14	1.06
CUC(L)	80	0.76	CCC(P)	68	1.55	CAC(H)	50	0.97	CGC(R)	6	0.45
CUA(L)	129	1.22	CCA(P)	46	1.05	CAA(Q)	57	1.24	CGA(R)	26	1.96
CUG(L)	40	0.38	CCG(P)	9	0.21	CAG(Q)	35	0.76	CGG(R)	7	0.53
AUU(I)	126	1.27	ACU(T)	64	1.27	AAU(N)	55	1.06	AGU(S)	16	0.37
AUC(I)	73	0.73	ACC(T)	61	1.21	AAC(N)	49	0.94	AGC(S)	13	0.3
AUA(M)	114	1.49	ACA(T)	65	1.29	AAA(K)	82	1.3	AGA(S)	38	0.88
AUG(M)	39	0.51	ACG(T)	11	0.22	AAG(K)	44	0.7	AGG(S)	15	0.35
GUU(V)	54	1.29	GCU(A)	45	1.45	GAU(D)	45	1.22	GGU(G)	62	1.48
GUC(V)	35	0.83	GCC(A)	40	1.29	GAC(D)	29	0.78	GGC(G)	28	0.67
GUA(V)	56	1.33	GCA(A)	36	1.16	GAA(E)	82	1.27	GGA(G)	59	1.4
GUG(V)	23	0.55	GCG(A)	3	0.1	GAG(E)	47	0.73	GGG(G)	19	0.45
Average# codons=3716
A	Ala	1.45	1.29	1.16	0.1
R	Arg	1.06	0.45	1.96	0.53
N	Asn	1.06	0.94
D	Asp	1.22	0.78
C	Cys	1.46	0.54
Q	Gln	1.24	0.76
E	Glu	1.27	0.73
G	Gly	1.48	0.67	1.4	0.45
H	His	1.03	0.97
I	Ile	1.27	0.73
L	Leu1	1.76	0.69	1.18	0.76
L	Leu2	1.22	0.38
K	Lys	1.3	0.7
M	Met	1.49	0.51
F	Phe	1.15	0.85
P	Pro	1.19	1.55	1.05	0.21
S	Ser1	2.41	1.39	1.86	0.44
S	Ser2	0.37	0.3	0.88	0.35
T	Thr	1.27	1.21	1.29	0.22
W	Trp	1.39	0.61
Y	Tyr	1.26	0.74
V	Val	1.29	0.83	1.33	0.55
										GCU	CGU	AAU	GAU	UGU	CAA	GAA	GGU	CAU	AUU	UUA	CUA	AAA	AUA	UUU	CCU	UCU	AGU	ACU	UGA	UAU	GUU
										GCC	CGC	AAC	GAC	UGC	CAG	GAG	GGC	CAC	AUC	UUG	CUG	AAG	AUG	UUC	CCC	UCC	AGC	ACC	UGG	UAC	GUC
										GCA	CGA						GGA			CUU					CCA	UCA	AGA	ACA			GUA
										GCG	CGG						GGG			CUC					CCG	UCG	AGG	ACG			GUG
Table S3. The RSCU analyses of Calappa philargius.

## Sheet: Calappa lophos
Relative synonymous codon usage is given in parantheses following the codon frequency
Domain: Data
Codon	Count	RSCU	Codon	Count	RSCU	Codon	Count	RSCU	Codon	Count	RSCU
UUU(F)	301	1.43	UCU(S)	105	1.41	UAU(Y)	235	1.57	UGU(C)	85	1.28
UUC(F)	121	0.57	UCC(S)	54	0.73	UAC(Y)	64	0.43	UGC(C)	48	0.72
UUA(L)	89	1.73	UCA(S)	72	0.97	UAA(*)	95	1.28	UGA(W)	58	0.99
UUG(L)	66	1.28	UCG(S)	20	0.27	UAG(*)	53	0.72	UGG(W)	59	1.01
CUU(L)	84	1.63	CCU(P)	37	1.23	CAU(H)	39	1.34	CGU(R)	11	0.75
CUC(L)	32	0.62	CCC(P)	33	1.1	CAC(H)	19	0.66	CGC(R)	17	1.15
CUA(L)	24	0.47	CCA(P)	38	1.27	CAA(Q)	24	1.55	CGA(R)	18	1.22
CUG(L)	14	0.27	CCG(P)	12	0.4	CAG(Q)	7	0.45	CGG(R)	13	0.88
AUU(I)	227	1.48	ACU(T)	77	1.71	AAU(N)	185	1.41	AGU(S)	96	1.29
AUC(I)	79	0.52	ACC(T)	47	1.04	AAC(N)	77	0.59	AGC(S)	78	1.05
AUA(M)	73	1.21	ACA(T)	37	0.82	AAA(K)	84	1.17	AGA(S)	68	0.91
AUG(M)	48	0.79	ACG(T)	19	0.42	AAG(K)	60	0.83	AGG(S)	102	1.37
GUU(V)	76	2.19	GCU(A)	27	1.71	GAU(D)	38	1.36	GGU(G)	49	1.62
GUC(V)	16	0.46	GCC(A)	13	0.83	GAC(D)	18	0.64	GGC(G)	15	0.5
GUA(V)	34	0.98	GCA(A)	22	1.4	GAA(E)	22	1.26	GGA(G)	34	1.12
GUG(V)	13	0.37	GCG(A)	1	0.06	GAG(E)	13	0.74	GGG(G)	23	0.76
Average# codons=3718
A	Ala	1.71	0.83	1.4	0.06
R	Arg	0.75	1.15	1.22	0.88
N	Asn	1.41	0.59
D	Asp	1.36	0.64
C	Cys	1.28	0.72
Q	Gln	1.55	0.45
E	Glu	1.26	0.74
G	Gly	1.62	0.5	1.12	0.76
H	His	1.34	0.66
I	Ile	1.48	0.52
L	Leu1	1.73	1.28	1.63	0.62
L	Leu2	0.47	0.27
K	Lys	1.17	0.83
M	Met	1.21	0.79
F	Phe	1.43	0.57
P	Pro	1.23	1.1	1.27	0.4
S	Ser1	1.41	0.73	0.97	0.27
S	Ser2	1.29	1.05	0.91	1.37
T	Thr	1.71	1.04	0.82	0.42
W	Trp	0.99	1.01
Y	Tyr	1.57	0.43
V	Val	2.19	0.46	0.98	0.37				GCU	CGU	AAU	GAU	UGU	CAA	GAA	GGU	CAU	AUU	UUA	CUA	AAA	AUA	UUU	CCU	UCU	AGU	ACU	UGA	UAU	GUU
									GCC	CGC	AAC	GAC	UGC	CAG	GAG	GGC	CAC	AUC	UUG	CUG	AAG	AUG	UUC	CCC	UCC	AGC	ACC	UGG	UAC	GUC
									GCA	CGA						GGA			CUU					CCA	UCA	AGA	ACA			GUA
									GCG	CGG						GGG			CUC					CCG	UCG	AGG	ACG			GUG
Table S3. The RSCU analyses of Calappa lophos.
