# Supplementary material for: Conserved Gene Order and Adaptive Evolution in Mitochondrial Genomes of Calappa Crabs: Insights Into Ecological Specialization and Phylogenetic Utility
Source: Ecol Evol. 2026 Mar 20;16(3):e73282. doi: 10.1002/ece3.73282 (PMC13093676; doi:10.1002/ece3.73282)
Supplement: Supplementary file 6 — Table S4: Features of the mitochondrial genome of Calappa philargius. [file ECE3-16-e73282-s005.xlsx]

## Sheet: Calappa lophos
Calappa lophos	Direction	Location	Size(bp)	Anticodon	Star codon	Stop codon	Intergenic nucleotides
cox1	+	1-1534	1534		ATG	TAA	0
trnL2	+	1535-1598	64	TAA			22
cox2	+	1621-2305	685		ATG	T	0
trnK	+	2306-2374	69	TTT			0
trnD	+	2375-2442	68	GTC			0
atp8	+	2443-2601	159		ATG	TAG	-4
atp6	+	2598-3269	672		ATA	TAA	-1
cox3	+	3269-4060	792		ATG	TAA	3
trnG	+	4064-4126	63	TCC			0
nad3	+	4127-4480	354		ATT	TAA	3
trnA	+	4484-4548	65	TGC			3
trnR	+	4552-4612	61	TCG			0
trnN	+	4613-4678	66	GTT			0
trnS1	+	4679-4744	66	TCT			0
trnE	+	4745-4808	64	TTC			21
trnH	-	4830-4892	63	GTG			0
trnF	-	4893-4956	64	GAA			0
nad5	-	4957-6688	1732		ATG	T	19
nad4	-	6708-8042	1335		ATG	TAA	-7
nad4l	-	8036-8338	303		ATG	TAA	24
trnT	+	8363-8427	65	TGT			0
trnP	-	8428-8495	68	TGG			2
nad6	+	8498-9004	507		ATC	TAA	-1
cob	+	9004-10140	1137		ATG	TAA	-2
trnS2	+	10139-10204	66	TGA			22
nad1	-	10227-11162	936		ATA	TAA	23
trnL1	-	11186-11252	67	TAG			-25
rrnL	-	11228-12567	1340				8
trnV	-	12576-12646	71	TAC			-3
rrnS	-	12644-13466	823				0
CR	+	13467-14165	699				0
trnI	+	14166-14230	65	GAT			4
trnQ	-	14235-14303	69	TTG			1
trnM	+	14305-14372	68	CAT			0
nad2	+	14373-15383	1011		ATG	TAG	-2
trnW	+	15382-15449	68	TCA			6
trnC	-	15456-15520	65	GCA			2
trnY	-	15523-15587	65	GTA			-1
Table S4. Features of the mitochondrial genome of Calappa lophos.

## Sheet: Calappa hepatica
Calappa hepatica	Direction	Location	Size(bp)	Anticodon	Star codon	Stop codon	Intergenic nucleotides
cox1	+	1-1534	1534		ATG	TAA	0
trnL2	+	1535-1598	64	TAA			14
cox2	+	1613-2297	685		ATG	TAA	0
trnK	+	2298-2367	70	TTT			0
trnD	+	2368-2432	65	GTC			0
atp8	+	2433-2591	159		ATG	TAG	-4
atp6	+	2588-3259	672		ATA	TAA	-1
cox3	+	3259-4050	792		ATG	TAA	5
trnG	+	4056-4117	62	TCC			0
nad3	+	4118-4471	354		ATA	TAA	3
trnA	+	4475-4538	64	TGC			5
trnR	+	4544-4604	61	TCG			1
trnN	+	4606-4670	65	GTT			0
trnS1	+	4671-4734	64	TCT			0
trnE	+	4735-4799	65	TTC			20
trnH	-	4820-4883	64	GTG			0
trnF	-	4884-4947	64	GAA			0
nad5	-	4948-6679	1732		ATG	T	20
nad4	-	6700-8034	1335		ATG	TAA	-7
nad4l	-	8028-8330	303		AAT	TAA	12
trnT	+	8343-8406	64	TGT			0
trnP	-	8407-8472	66	TGG			2
nad6	+	8475-8981	507		ATT	TAA	-1
cob	+	8981-10117	1137		ATG	TAG	-2
trnS2	+	10116-10182	67	TGA			25
nad1	-	10208-11143	936		ATA	TCA	23
trnL1	-	11167-11233	67	TAG			-25
rrnL	-	11209-12565	1357				-6
trnV	-	12560-12630	71	TAC			-3
rrnS	-	12628-13451	824				0
CR	+	13452-14269	818				0
trnI	+	14270-14335	66	GAT			0
trnQ	-	14336-14406	71	TTG			1
trnM	+	14408-14475	68	CAT			0
nad2	+	14476-15486	1011		GTT	TAG	-2
trnW	+	15485-15552	68	TCA			3
trnC	-	15556-15621	66	GCA			0
trnY	-	15622-15685	64	GTA			0
Table S4. Features of the mitochondrial genome of Calappa hepatica.

## Sheet: Calappa clypeata
Calappa clypeata	Direction	Location	Size(bp)	Anticodon	Star codon	Stop codon	Intergenic nucleotides
cox1	+	1-1534	1534		ATG	TAA	0
trnL2	+	1535-1598	64	TAA			30
cox2	+	1629-2313	685		ATG	T	0
trnK	+	2314-2383	70	TTT			0
trnD	+	2384-2446	63	GTC			0
atp8	+	2447-2605	159		ATG	TAG	-4
atp6	+	2602-3273	672		ATA	TAA	-1
cox3	+	3273-4064	792		ATG	TAA	3
trnG	+	4068-4129	62	TCC			0
nad3	+	4130-4483	354		ATT	TAA	3
trnA	+	4487-4549	63	TGC			6
trnR	+	4556-4616	61	TCG			0
trnN	+	4617-4682	66	GTT			0
trnS1	+	4683-4748	66	TCT			0
trnE	+	4749-4813	65	TTC			4
trnH	-	4818-4881	64	GTG			0
trnF	-	4882-4946	65	GAA			0
nad5	-	4947-6678	1732		ATG	T	21
nad4	-	6700-8034	1335		ATG	TAA	-7
nad4l	-	8028-8330	303		ATG	TAA	13
trnT	+	8344-8408	65	TGT			0
trnP	-	8409-8474	66	TGG			2
nad6	+	8477-8983	507		ATC	TAA	-1
cob	+	8983-10119	1137		ATG	TAG	-2
trnS2	+	10118-10182	65	TGA			24
nad1	-	10207-11142	936		ATA	TAA	23
trnL1	-	11166-11232	67	TAG			-25
rrnL	-	11208-12549	1342				3
trnV	-	12553-12623	71	TAC			-3
rrnS	-	12621-13443	823				0
CR	+	13444-14359	916				0
trnI	+	14360-14426	67	GAT			6
trnQ	-	14433-14504	72	TTG			1
trnM	+	14506-14573	68	CAT			0
nad2	+	14574-15584	1011		ATG	TAG	-2
trnW	+	15583-15650	68	TCA			4
trnC	-	15655-15719	65	GCA			0
trnY	-	15720-15782	63	GTA			-1
Table S4. Features of the mitochondrial genome of Calappa clypeata.

## Sheet: Calappa capellonis
Calappa capellonis	Direction	Location	Size(bp)	Anticodon	Star codon	Stop codon	Intergenic nucleotides
cox1	+	1-1534	1534		ATG	TAA	0
trnL2	+	1535-1598	64	TAA			16
cox2	+	1615-2299	685		ATG	TAA	0
trnK	+	2300-2367	68	TTT			-1
trnD	+	2367-2432	66	GTC			0
atp8	+	2433-2591	159		ATG	TAG	-4
atp6	+	2588-3259	672		ATA	TAA	-1
cox3	+	3259-4050	792		ATG	TAA	2
trnG	+	4053-4117	65	TCC			0
nad3	+	4118-4471	354		ATA	TAA	7
trnA	+	4479-4540	62	TGC			5
trnR	+	4546-4606	61	TCG			0
trnN	+	4607-4671	65	GTT			0
trnS1	+	4672-4737	66	TCT			0
trnE	+	4738-4802	65	TTC			20
trnH	-	4823-4886	64	GTG			0
trnF	-	4887-4950	64	GAA			-3
nad5	-	4948-6679	1732		GTG	T	17
nad4	-	6697-8034	1338		ATG	TAA	-7
nad4l	-	8028-8330	303		ATG	TAG	15
trnT	+	8346-8409	64	TGT			0
trnP	-	8410-8474	65	TGG			2
nad6	+	8477-8983	507		ATT	TAA	-1
cob	+	8983-10119	1137		ATG	TAG	-2
trnS2	+	10118-10185	68	TGA			165
nad1	-	10351-11286	936		ATA	TAA	23
trnL1	-	11310-11376	67	TAG			-25
rrnL	-	11352-12708	1357				-6
trnV	-	12703-12770	68	TAC			-3
rrnS	-	12768-13593	826				0
CR	+	13594-14737	1144				0
trnI	+	14738-14802	65	GAT			2
trnQ	-	14805-14877	73	TTG			1
trnM	+	14879-14946	68	CAT			0
nad2	+	14947-15957	1011		ATG	TAG	-2
trnW	+	15956-16023	68	TCA			7
trnC	-	16031-16096	66	GCA			3
trnY	-	16110-16173	64	GTA			157
Table S4. Features of the mitochondrial genome of Calappa capellonis.

## Sheet: Calappa philargius
Calappa philargius	Direction	Location	Size(bp)	Anticodon	Star codon	Stop codon	Intergenic nucleotides
cox1	+	1-1534	1534		ATG	TAA	0
trnL2	+	1535-1598	64	TAA			19
cox2	+	1618-2302	685		ATG	T	0
trnK	+	2303-2372	70	TTT			0
trnD	+	2373-2437	65	GTC			0
atp8	+	2438-2596	159		ATG	TAG	-4
atp6	+	2593-3264	672		ATA	TAA	-1
cox3	+	3264-4055	792		ATG	TAG	3
trnG	+	4059-4120	62	TCC			0
nad3	+	4121-4474	354		ATA	TAA	4
trnA	+	4479-4542	64	TGC			3
trnR	+	4546-4606	61	TCG			0
trnN	+	4607-4674	68	GTT			0
trnS1	+	4675-4740	66	TCT			0
trnE	+	4741-4806	66	TTC			22
trnH	-	4829-4893	65	GTG			0
trnF	-	4894-4957	64	GAA			0
nad5	-	4958-6689	1732		ATG	T	73
nad4	-	6709-8043	1335		ATG	TAG	-7
nad4l	-	8037-8339	303		ATG	TAA	10
trnT	+	8350-8414	65	TGT			0
trnP	-	8415-8481	67	TGG			5
nad6	+	8484-8990	507		ATC	TAA	-1
cob	+	8990-10126	1137		ATG	TAA	-2
trnS2	+	10125-10190	66	TGA			22
nad1	-	10213-11148	936		ATA	TAG	23
trnL1	-	11172-11238	67	TAG			-25
rrnL	-	11214-12568	1355				-6
trnV	-	12563-12633	71	TAC			-3
rrnS	-	12631-13454	824				0
CR	+	13455-14159	705				0
trnI	+	14160-14227	68	GAT			15
trnQ	-	14243-14313	71	TTG			1
trnM	+	14315-14382	68	CAT			0
nad2	+	14383-15393	1011		ATG	TAG	-2
trnW	+	15392-15459	68	TCA			10
trnC	-	15470-15534	65	GCA			1
trnY	-	15536-15599	64	GTA			-1
Table S4. Features of the mitochondrial genome of Calappa philargius.
