# Supplementary material for: Conserved Gene Order and Adaptive Evolution in Mitochondrial Genomes of Calappa Crabs: Insights Into Ecological Specialization and Phylogenetic Utility
Source: Ecol Evol. 2026 Mar 20;16(3):e73282. doi: 10.1002/ece3.73282 (PMC13093676; doi:10.1002/ece3.73282)
Supplement: Supplementary file 7 — Table S5: Composition and skewness of Calappa philargius mitogenome. [file ECE3-16-e73282-s004.xlsx]

## Sheet: Calappa lophos
Calappa lophos	Size(bp)	T(U)(%)	C(%)	A(%)	G(%)	A+T(%)	AT Skew	GC Skew
total	15587	39.8568	14.9954	30.5109	14.6369	70.3677	-0.132816	-0.0120991
PCGs	11157	40.2976	15.8376	28.5202	15.3446	68.8178	-0.171138	-0.0158091
cox1	1534	35.854	19.8827	27.9009	16.3625	63.7549	-0.124744	-0.0971223
cox2	685	37.0803	19.2701	30.365	13.2847	67.4453	-0.0995671	-0.183857
atp8	159	42.1384	21.3836	29.5597	6.91824	71.6981	-0.175439	-0.511111
atp6	672	39.881	19.6429	29.4643	11.0119	69.3452	-0.150215	-0.281553
cox3	792	39.5202	17.6768	28.1566	14.6465	67.6768	-0.16791	-0.09375
nad3	354	43.5028	19.4915	25.4237	11.5819	68.9266	-0.262295	-0.254545
nad1	936	43.9103	10.3632	26.4957	19.2308	70.406	-0.247344	0.299639
nad5	1732	39.8383	9.75751	30.7159	19.6882	70.5543	-0.129296	0.337255
nad4	1335	41.1236	8.98876	30.8614	19.0262	71.985	-0.14256	0.358289
nad4l	303	42.9043	7.26073	28.0528	21.7822	70.9571	-0.209302	0.5
nad6	507	45.3649	21.3018	25.641	7.69231	71.0059	-0.277778	-0.469388
cob	1137	38.1706	20.0528	27.4406	14.336	65.6113	-0.163539	-0.16624
nad2	1011	44.1147	20.8704	26.6073	8.40752	70.7221	-0.247552	-0.425676
rrnL	1340	35.8209	9.62687	37.6866	16.8657	73.5075	0.0253807	0.273239
rrnS	823	36.209	8.50547	39.1252	16.1604	75.3341	0.0387097	0.310345
rRNAs	2163	36.0149	9.06617	38.4059	16.513	74.4208	0.032127	0.29113
tRNAs	1450	36.1183	11.7806	36.7821	15.319	72.9004	0.00910644	0.130571
control region	699	37.196	11.731	43.9199	7.15308	81.1159	0.0828924	-0.242424
Table S5. Composition and skewness of Calappa lophos mitogenome.

## Sheet: Calappa hepatica
Calappa hepatica	Size(bp)	T(U)(%)	C(%)	A(%)	G(%)	A+T(%)	AT Skew	GC Skew
total	15686	35.2686	19.3179	27.741	17.6724	63.0096	-0.119467	-0.0444851
PCGs	11157	35.4528	21.3906	25.8765	17.2801	61.3293	-0.156147	-0.106294
cox1	1534	31.6147	24.0163	25.1696	19.1995	56.7843	-0.113501	-0.11146
cox2	685	32.1168	22.9197	29.4891	15.4745	61.6058	-0.042654	-0.193916
atp8	159	38.9937	23.2704	27.673	10.0629	66.6667	-0.169811	-0.396226
atp6	672	31.8452	26.6369	27.2321	14.2857	59.0774	-0.0780856	-0.301818
cox3	792	32.702	23.3586	26.8939	17.0455	59.596	-0.0974576	-0.15625
nad3	354	34.4633	24.5763	27.1186	13.8418	61.5819	-0.119266	-0.279412
nad1	936	39.3162	14.8504	24.1453	21.688	63.4615	-0.239057	0.187135
nad5	1732	37.1824	13.5104	25.2309	24.0762	62.4134	-0.191489	0.281106
nad4	1335	39.6499	13.242	23.6682	23.4399	63.3181	-0.252404	0.278008
nad4l	303	41.2541	12.5413	22.7723	23.4323	64.0264	-0.28866	0.302752
nad6	507	37.6726	26.0355	23.4714	12.8205	61.144	-0.232258	-0.340102
cob	1137	28.4672	27.0073	29.1971	15.3285	57.6642	0.0126582	-0.275862
nad2	1011	35.6083	26.1128	24.3323	13.9466	59.9407	-0.188119	-0.303704
rrnL	1357	34.93	12.0855	33.6035	19.381	68.5335	-0.0193548	0.23185
rrnS	824	34.466	12.2573	33.7379	19.5388	68.2039	-0.0106762	0.229008
rRNAs	2181	34.698	12.1714	33.6707	19.4599	68.3687	-0.015026	0.230421
tRNAs	1382	34.5859	13.813	34.1916	17.4095	68.7775	-0.00573428	0.115192
control region	818	31.4181	19.4377	36.3081	12.8362	67.7262	0.0722022	-0.204545
Table S5. Composition and skewness of Calappa hepatica mitogenome.

## Sheet: Calappa clypeata
Calappa clypeata	Size(bp)	T(U)(%)	C(%)	A(%)	G(%)	A+T(%)	AT Skew	GC Skew
total	15782	37.1787	17.7241	28.0081	17.0891	65.1868	-0.140682	-0.0182409
PCGs	11157	37.5553	19.8043	26.3153	16.325	63.8706	-0.17598	-0.0963022
cox1	1534	32.4641	23.5332	27.249	16.7536	59.7132	-0.0873362	-0.168285
cox2	685	31.3869	24.5255	30.5109	13.5766	61.8978	-0.0141509	-0.287356
atp8	159	39.6226	21.3836	29.5597	9.43396	69.1824	-0.145455	-0.387755
atp6	672	34.9702	24.8512	28.2738	11.9048	63.244	-0.105882	-0.352227
cox3	792	33.7121	22.096	27.904	16.2879	61.6162	-0.0942623	-0.151316
nad3	354	38.7006	21.7514	24.8588	14.6893	63.5593	-0.217778	-0.193798
nad1	936	43.0556	11.9658	22.7564	22.2222	65.812	-0.308442	0.3
nad5	1732	39.3187	11.836	24.8845	23.9607	64.2032	-0.22482	0.33871
nad4	1335	41.7228	10.2622	24.1948	23.8202	65.9176	-0.265909	0.397802
nad4l	303	43.2343	10.5611	21.1221	25.0825	64.3564	-0.34359	0.407407
nad6	507	38.2643	24.6548	26.43	10.6509	64.6943	-0.182927	-0.396648
cob	1137	34.4767	24.7142	26.5611	14.248	61.0378	-0.129683	-0.268623
nad2	1011	37.2898	25.3215	27.7943	9.59446	65.0841	-0.145897	-0.450425
rrnL	1342	36.3636	10.6557	32.4888	20.4918	68.8525	-0.0562771	0.315789
rrnS	823	35.723	9.96355	33.2928	21.0207	69.0158	-0.0352113	0.356863
rRNAs	2165	36.0433	10.3096	32.8908	20.7562	68.9341	-0.0457317	0.336272
tRNAs	1381	35.6894	12.9243	35.3658	16.0205	71.0552	-0.00455495	0.106969
control region	916	33.2969	22.8166	26.7467	17.1397	60.0437	-0.109091	-0.142077
Table S5. Composition and skewness of Calappa clypeata mitogenome.

## Sheet: Calappa capellonis
Calappa capellonis	Size(bp)	T(U)(%)	C(%)	A(%)	G(%)	A+T(%)	AT Skew	GC Skew
total	16331	36.7495	18.5285	29.0528	15.6692	65.8023	-0.116968	-0.0836128
PCGs	11160	37.1213	21.075	27.1384	14.6653	64.2597	-0.155352	-0.179341
cox1	1534	32.4641	24.2503	27.7053	15.5802	60.1695	-0.0790899	-0.217676
cox2	685	31.3869	25.5474	30.073	12.9927	61.4599	-0.0213777	-0.325758
atp8	159	37.1069	22.0126	31.4465	9.43396	68.5535	-0.0825688	-0.4
atp6	672	36.3095	23.8095	27.5298	12.3512	63.8393	-0.137529	-0.316872
cox3	792	35.4798	23.6111	25.7576	15.1515	61.2374	-0.158763	-0.218241
nad3	354	39.8305	24.8588	24.2938	11.0169	64.1243	-0.242291	-0.385827
nad1	936	43.8034	10.3632	23.2906	22.5427	67.094	-0.305732	0.37013
nad5	1732	28.4065	22.6905	38.3372	10.5658	66.7436	0.148789	-0.364583
nad4	1338	41.6293	9.26756	26.1584	22.9447	67.7877	-0.228225	0.424594
nad4l	303	44.2244	7.26073	21.1221	27.3927	65.3465	-0.353535	0.580952
nad6	507	40.8284	25.8383	25.2465	8.08679	66.075	-0.235821	-0.523256
cob	1137	34.2128	25.6816	26.1214	13.9842	60.3342	-0.134111	-0.2949
nad2	1011	36.8942	28.7834	25.7171	8.60534	62.6113	-0.178515	-0.539683
rrnL	1357	35.7406	9.50626	34.7089	20.0442	70.4495	-0.0146444	0.356608
rrnS	826	35.8354	9.0799	35.9564	19.1283	71.7918	0.00168634	0.356223
rRNAs	2183	35.788	9.29308	35.3327	19.5863	71.1206	-0.00640195	0.35642
tRNAs	1446	34.8009	13.1309	35.0997	16.9684	69.9007	0.0042747	0.127493
control region	1144	34.9815	10.5535	36.3838	18.0812	71.3653	0.0196484	0.262887
Table S5. Composition and skewness of Calappa capellonis mitogenome.

## Sheet: Calappa philargius
Calappa philargius	Size(bp)	T(U)(%)	C(%)	A(%)	G(%)	A+T(%)	AT Skew	GC Skew
total	15599	34.6625	19.841	34.0855	11.411	68.748	-0.00839239	-0.269744
PCGs	11157	39.7113	17.56	27.7597	14.969	67.471	-0.177136	-0.0796524
cox1	1534	35.2673	20.339	27.9661	16.4276	63.2334	-0.115464	-0.106383
cox2	685	34.7445	21.7518	29.927	13.5766	64.6715	-0.0744921	-0.231405
atp8	159	40.8805	18.239	33.9623	6.91824	74.8428	-0.092437	-0.45
atp6	672	38.9881	20.5357	29.0179	11.4583	68.006	-0.146608	-0.283721
cox3	792	34.8485	21.7172	27.399	16.0354	62.2475	-0.119675	-0.150502
nad3	354	42.6554	20.6215	24.5763	12.1469	67.2316	-0.268908	-0.258621
nad1	936	44.5513	9.82906	25.1068	20.5128	69.6581	-0.279141	0.352113
nad5	1732	38.3372	10.5658	28.4065	22.6905	66.7436	-0.148789	0.364583
nad4	1335	40.8989	9.73783	27.5655	21.7978	68.4644	-0.194748	0.382423
nad4l	303	43.2343	8.25083	26.0726	22.4422	69.3069	-0.247619	0.462366
nad6	507	43.9842	23.0769	25.641	7.29783	69.6252	-0.263456	-0.519481
cob	1137	37.9947	19.8769	28.2322	13.8962	66.2269	-0.14741	-0.177083
nad2	1011	39.8615	23.7389	27.003	9.39664	66.8645	-0.192308	-0.432836
rrnL	1355	34.9815	10.5535	36.3838	18.0812	71.3653	0.0196484	0.262887
rrnS	824	34.9515	10.5583	37.5	16.9903	72.4515	0.0351759	0.23348
rRNAs	2179	34.9702	10.5553	36.8059	17.6687	71.776	0.0255754	0.252033
tRNAs	1455	36.5636	11.7526	36.3574	15.3265	72.921	-0.00282752	0.13198
control region	705	33.9007	14.7518	42.1277	9.21986	76.0284	0.108209	-0.230769
Table S5. Composition and skewness of Calappa philargius mitogenome.
