# Supplementary material for: Conserved Gene Order and Adaptive Evolution in Mitochondrial Genomes of Calappa Crabs: Insights Into Ecological Specialization and Phylogenetic Utility
Source: Ecol Evol. 2026 Mar 20;16(3):e73282. doi: 10.1002/ece3.73282 (PMC13093676; doi:10.1002/ece3.73282)
Supplement: Supplementary file 8 — Table S6: CODEML analyses of selection on mitochondrial genes. [file ECE3-16-e73282-s007.xlsx]

## Sheet: Sheet1
genename	model	lnL	2lnL	p level	parameters	positive sites
ATP8
	ma	-17707.7			¤ë0 = 0.084 ¤ë1 = 1.0 ¤ë2 = 1.0
	ma0	-17707.7	-1.8e-05	1	¤ë0 = 0.084 ¤ë1 = 1.0 ¤ë2 = 1.0
	------------------
COX2
	ma	-49137.8			¤ë0 = 0.018 ¤ë1 = 1.0 ¤ë2 = 1.0	93 R 0.704; 238 S 0.526;
	ma0	-49137.8	8.8e-05	0.992515	¤ë0 = 0.018 ¤ë1 = 1.0 ¤ë2 = 1.0
	------------------
COX3
	ma	-54409.4			¤ë0 = 0.016 ¤ë1 = 1.0 ¤ë2 = 3.162	8 F 0.909; 178 L 0.631; 232 S 0.962*;
	ma0	-54409.5	0.1211	0.727844	¤ë0 = 0.016 ¤ë1 = 1.0 ¤ë2 = 1.0
	------------------
CYTB
	ma	-84916.9			¤ë0 = 0.017 ¤ë1 = 1.0 ¤ë2 = 1.087	49 A 0.902; 360 C 0.684;
	ma0	-84916.9	0.005286	0.942041	¤ë0 = 0.017 ¤ë1 = 1.0 ¤ë2 = 1.0
	------------------
COX1
	ma	-96098.4			¤ë0 = 0.008 ¤ë1 = 1.0 ¤ë2 = 1.25	177 T 0.943; 482 V 0.920; 483 L 0.771; 498 Y 0.975*;
	ma0	-96098.4	0.105306	0.745553	¤ë0 = 0.008 ¤ë1 = 1.0 ¤ë2 = 1.0
	------------------
ATP6
	ma	-52733.2			¤ë0 = 0.021 ¤ë1 = 1.0 ¤ë2 = 157.543	18 I 0.503; 20 N 0.986*; 81 T 0.986*; 139 G 0.763; 147 L 0.506; 188 M 0.918;
	ma0	-52737.9	9.31119	0.00227758	¤ë0 = 0.021 ¤ë1 = 1.0 ¤ë2 = 1.0
	------------------
ND4L
	ma	-23713.2			¤ë0 = 0.023 ¤ë1 = 1.0 ¤ë2 = 51.462	11 M 0.587; 90 H 0.934;
	ma0	-23714.4	2.35779	0.124659	¤ë0 = 0.023 ¤ë1 = 1.0 ¤ë2 = 1.0
	------------------
ND1
	ma	-69239.7			¤ë0 = 0.018 ¤ë1 = 1.0 ¤ë2 = 2.947	13 V 0.836; 78 M 0.862; 83 V 0.962*; 86 L 0.840; 187 W 0.866; 193 T 0.737; 270 S 0.980*; 328 M 0.584;
	ma0	-69241	2.70588	0.0999786	¤ë0 = 0.018 ¤ë1 = 1.0 ¤ë2 = 1.0
	------------------
ND3
	ma	-30902.9			¤ë0 = 0.027 ¤ë1 = 1.0 ¤ë2 = 9.237	8 I 0.917; 16 A 0.649; 17 L 0.996**; 18 V 0.794; 109 K 0.883;
	ma0	-30903.9	1.95678	0.161859	¤ë0 = 0.027 ¤ë1 = 1.0 ¤ë2 = 1.0
	------------------
ND2
	ma	-110262			¤ë0 = 0.041 ¤ë1 = 1.0 ¤ë2 = 999.0	4 F 0.795; 19 T 0.731; 51 L 0.834; 53 T 0.881; 56 M 0.979*; 82 S 0.991**; 83 L 0.920; 84 L 0.724; 86 F 0.697; 87 T 0.863; 88 F 0.520; 89 L 0.695; 92 I 0.549; 94 F 0.680; 95 I 0.554; 122 N 0.750; 127 F 0.713; 128 I 0.801; 141 L 0.772; 147 I 0.619; 148 N 0.867; 150 T 0.535; 154 I 0.521; 156 L 0.867; 157 I 0.553; 158 S 0.678; 161 A 0.561; 163 A 0.798; 171 L 0.845; 173 T 0.971*; 174 M 0.745; 176 L 0.…
	ma0	-110265	5.94699	0.0147425	¤ë0 = 0.041 ¤ë1 = 1.0 ¤ë2 = 1.0
	------------------
ND4
	ma	-113080			¤ë0 = 0.029 ¤ë1 = 1.0 ¤ë2 = 1.0	17 F 0.602; 22 M 0.815; 36 G 0.715; 44 Y 0.756; 57 V 0.831; 88 L 0.919; 90 L 0.866; 95 L 0.629; 156 G 0.967*; 160 M 0.602; 172 M 0.805; 176 P 0.985*; 293 V 0.713; 326 A 0.963*; 418 G 0.589; 431 L 0.827;
	ma0	-113080	0	1	¤ë0 = 0.029 ¤ë1 = 1.0 ¤ë2 = 1.0
	------------------
ND6
	ma	-56029.4			¤ë0 = 0.044 ¤ë1 = 1.0 ¤ë2 = 5.711	17 M 0.856; 19 M 0.850; 29 N 0.564; 43 V 0.848; 46 T 0.741; 57 W 0.594; 85 V 0.581; 91 S 0.949; 93 I 0.654; 110 L 0.503; 122 S 0.984*; 142 S 0.994**; 148 P 0.660; 171 V 0.896; 181 M 0.973*;
	ma0	-56030.7	2.46757	0.116217	¤ë0 = 0.044 ¤ë1 = 1.0 ¤ë2 = 1.0
	------------------
ND5
	ma	-152356			¤ë0 = 0.035 ¤ë1 = 1.0 ¤ë2 = 11.923	24 S 0.996**; 26 M 0.598; 31 I 0.648; 34 I 0.924; 35 K 0.999**; 49 M 0.988*; 50 T 0.958*; 58 F 0.532; 59 V 0.962*; 60 L 0.629; 99 Y 0.989*; 103 A 0.852; 106 L 0.792; 110 F 0.811; 169 M 0.999**; 181 G 0.997**; 182 Y 0.964*; 192 L 0.867; 196 V 0.553; 245 P 0.830; 246 A 0.652; 248 E 0.994**; 253 Q 0.993**; 301 P 0.767; 330 S 0.997**; 353 V 0.871; 358 A 0.538; 387 A 0.674; 413 D 0.961*; 414 Y 0.982*;…
	ma0	-152375	37.3941	9.65146e-10	¤ë0 = 0.035 ¤ë1 = 1.0 ¤ë2 = 1.0
	------------------
Table S6. CODEML analyses of selection on mitochondrial genes.
