# Supplementary material for: Conserved Gene Order and Adaptive Evolution in Mitochondrial Genomes of Calappa Crabs: Insights Into Ecological Specialization and Phylogenetic Utility
Source: Ecol Evol. 2026 Mar 20;16(3):e73282. doi: 10.1002/ece3.73282 (PMC13093676; doi:10.1002/ece3.73282)
Supplement: Supplementary file 9 — Table S7: Primer sequences for COX1 and 16SrRNA. [file ECE3-16-e73282-s003.xlsx]

## Sheet: Sheet1
	COX1-F: TTTCTACAAATCATAAGGATATTGG
	COX1-R: TAAACTTCAGGGTGACCAAAAAATCA
	16SrRNA-F: CGCCTGTTTAACAAAAACAT
	16SrRNA-R: CCGGTCTGAACTCAGATC
	Table S7. Primer sequences for COX1 and 16SrRNA.
